# Supplementary material for: Rapid and iterative genome editing in the malaria parasite Plasmodium knowlesi provides new tools for P. vivax research
Source: eLife. 2019 Jun 17;8:e45829. doi: 10.7554/eLife.45829 (PMC6579517; doi:10.7554/eLife.45829)
Supplement: Figure 1—source data 1. [file elife-45829-fig1-data1.xlsx]

## Sheet: Figure 1-source data
	Mohring et al.
	Rapid and iterative genome editing in the malaria parasite Plasmodium knowlesi provides new tools for P. vivax research
	Figure 1- source data
	Figure 1D
	Proportion of eGFP positive parasites (%) counted after transfection with pCas9/sg_p230p and pDonor_p230p plasmids
		Day 1			Day 12
		Mean	SD	N	Mean	SD	N
		8.4	1.212	3	83.33	1.764	3
	Figure 1E
	Change in parasitemia (%) over time for transfected parasite lines
	Days after transfection	no DNA			pkconGFPep			pCas9/sgep			pCas9/sg_p230p			pCas9/sg_p230p + pDonor_p230p
		Mean	SD	N	Mean	SD	N	Mean	SD	N	Mean	SD	N	Mean	SD	N
	1	0.67	0.366	3	0.83	0.098995	2	1	0.19799	2	0.19	0.169	3	0.2	0.119	3
	2	0.3	0.211	3	0.765	0.601041	2	1.44	0.367696	2	0.58	0.52	3	0.25	0.131	3
	3	0.03	0.058	3	2.5	0.141421	2	2.48	0.028284	2	0.1	0.133	3	0.28	0.132	3
	7	0	0	3	6.2	0.141422	2	5.475	0.954594	2	0.01	0.015	3	0.11	0.027	3
	9	0	0	3							0	0	3	0.21	0.191	3
	11	0	0	3							0.03	0.048	3	0.57	0.134	3
	13	0	0	3							0.18	0.194	3	2.57	0.503	3
	15	0	0	3							0.96	0.471	3	>10	0	3
	17	0	0	3							4.65	3.441	3
	18	0	0	3							>10	0	3
