# Supplementary material for: Rapid and iterative genome editing in the malaria parasite Plasmodium knowlesi provides new tools for P. vivax research
Source: eLife. 2019 Jun 17;8:e45829. doi: 10.7554/eLife.45829 (PMC6579517; doi:10.7554/eLife.45829)
Supplement: Figure 2—source data 1. [file elife-45829-fig2-data1.xlsx]

## Sheet: Figure 2-source data 1
	Mohring et al.
	Rapid and iterative genome editing in the malaria parasite Plasmodium knowlesi provides new tools for P. vivax research
	Figure 2- source data 1
	Figure 2C
	Proportion of eGFP positive parasites (%) after selection determined by fluorescent microscopy
	Plasmid			PCR
	Mean	SD	N	Mean	SD	N
	83.3333	3.05505	3	74	11.3137	2
	Figure 2E
	Number of days for transfections to reach 1 % parasitemia
	50			100			200			400			800			1600
	Mean	SD	N	Mean	SD	N	Mean	SD	N	Mean	SD	N	Mean	SD	N	Mean	SD	N
	15.5	2.12132	2	15.5	2.12132	2	17.5	2.12132	2	15	1.41421	2	12	2.82843	2	9	1.41421	2
	Figure 2F
	Proportion of eGFP positive parasites (%) after selection
	50			100			200			400			800			1600
	Mean	SD	N	Mean	SD	N	Mean	SD	N	Mean	SD	N	Mean	SD	N	Mean	SD	N
	0	0	2	2.35	3.3234	2	37.35	4.31335	2	74	11.3137	2	79.5	12.0208	2	83.5	6.36396	2
	Figure 2H
	Number of days for transfections to reach 1 % parasitemia
	0.4			1			2.8			4.3			5			5.0 (800bp)
	Mean	SD	N	Mean	SD	N	Mean	SD	N	Mean	SD	N	Mean	SD	N	Mean	SD	N
	17	2.82843	2	16.5	0.707107	2	17.5	2.12132	2	16.5	3.53553	2	17	4.24264	2	17	0	2
	Figure 2I
	Proportion of eGFP positive parasites (%) after selection
	0.4			1			2.8			4.3			5			5.0 (800bp)
	Mean	SD	N	Mean	SD	N	Mean	SD	N	Mean	SD	N	Mean	SD	N	Mean	SD	N
	51.4	0.848529	2	33.15	5.44472	2	26.1	4.38406	2	21.975	22.2385	2	13.615	17.8686	2	39.15	30.9006	2
