# Supplementary material for: Rapid and iterative genome editing in the malaria parasite Plasmodium knowlesi provides new tools for P. vivax research
Source: eLife. 2019 Jun 17;8:e45829. doi: 10.7554/eLife.45829 (PMC6579517; doi:10.7554/eLife.45829)
Supplement: Figure 2—source data 2. [file elife-45829-fig2-data2.xlsx]

## Sheet: Figure 2-source data 2
	Mohring et al.
	Rapid and iterative genome editing in the malaria parasite Plasmodium knowlesi provides new tools for P. vivax research
	Figure 2- source data 2
	Primer pairs to generate PCR templates
			Size of HRs (bp)	Distance from cut site (kb)	Primer 5’HR	Primer 3’HR	Primer 5’HR + eGFP	Primer 5’HR-eGFP + 3’HR	Diagnostic PCR	Diagnostic PCR
					(size)	(size)	(size)	(size)	Wild type	Integration
									(size)	(size)
			400	0	olFM090 + olFM036	olFM037 + olFM097	olFM035 + olFM055	olFM035 + olFM038	olFM791 + olFM116	olFM791 + olFM809
					(820 bp)	(803 bp)	(3281 bp)	(3675 bp)	(608 bp)	(766 bp)
			50	0	olFM090 + olFM036	olFM037 + olFM097	olFM094 + olFM055	olFM094 + olFM116	olFM093 + olFM116	olFM093 + olFM809
					(820 bp)	(803 bp)	(2931 bp)	(2960 bp)	(270 bp)	(428 bp)
			100	0	olFM090 + olFM036	olFM037 + olFM097	olFM099 + olFM055	olFM099 + olFM100	olFM093 + olFM116	olFM093 + olFM809
					(820 bp)	(803 bp)	(2981 bp)	(3068 bp)	(270 bp)	(428 bp)
			200	0	olFM090 + olFM036	olFM037+ olFM097	olFM093 + olFM055	olFM093 + olFM098	olFM035 + olFM116	olFM035 + olFM809
					(820 bp)	(803 bp)	(3081 bp)	(3275 bp)	(270 bp)	(628 bp)
			800	0	olFM091 + olFM036	olFM037 + olFM096	olFM090 + olFM055	olFM090 + olFM097	olFM792 + olFM116	olFM792 + olFM809
					(1600 bp)	(1626 bp)	(3677 bp)	(4200 bp)	(988 bp)	(1146 bp)
			1600	0	olFM101 + olFM036	olFM037 + olFM117	olFM091 + olFM055	olFM091 + olFM096	olFM793 + olFM116	olFM793 + olFM809
					(3316 bp)	(3297 bp)	(4481 bp)	(5800 bp)	(1798 bp)	(1956 bp)
			3200	0	olFM101 + olFM036	olFM037 + olFM117	olFM092 + olFM055	olFM092 + olFM095	N/A	N/A
					(3316 bp)	(3297 bp)	(6081 bp)	(9275 bp)
			400	0.4	olRM173 + olFM110	olFM115 + olFM096	olFM090 + olFM055	olFM090 + olFM097	olFM792 + olFM116	olFM792 + olFM809
					(1144 bp)	(1224 bp)	(3299 bp)	(3675 bp)	(988 bp)	(766 bp)
			400	1	olRM142 + olFM109	olFM114 + olFM095	olFM091 + olFM055	olFM091 + olFM096	olFM793 + olFM116	olFM793 + olFM809
					(1219 bp)	(2022 bp)	(3300 bp)	(3675 bp)	(1798 bp)	(766 bp)
			400	2.8	olFM101 + olFM108	olFM113 + olFM117	olFM092 + olFM055	olFM092 + olFM095	olFM794 + olFM116	olFM794 + olFM809
					(493 bp)	(497 bp)	(3275 bp)	(3675 bp)	(3397 bp)	(766 bp)
			400	4.3	olFM102 + olFM107	olFM112 + olFM105	olFM103 + olFM055	olFM103 + olFM104	olFM795 + olFM116	olFM795 + olFM809
					(1120 bp)	(1691 bp)	-3273	(3675 bp)	(7793 bp)	(766 bp)
			400	5	olFM279 + olFM106	olFM111 + olFM278	olFM102 + olFM055	olFM102 + olFM105	olFM796 + olFM116	olFM796 + olFM809
					(495 bp)	(504 bp)	(3299 bp)	(3675 bp)	(8502 bp)	(766 bp)
			800	5	olFM827 + olFM106	olFM111 + olFM829	olFM828 + olFM055	olFM828 + olFM829	olFM898 + olFM116	olFM898 + olFM809
					(1032 bp)	(846 bp)	(3725 bp)	(4571 bp)	(8930 bp)	(1183 bp)
