# Supplementary material for: Rapid and iterative genome editing in the malaria parasite Plasmodium knowlesi provides new tools for P. vivax research
Source: eLife. 2019 Jun 17;8:e45829. doi: 10.7554/eLife.45829 (PMC6579517; doi:10.7554/eLife.45829)
Supplement: Figure 3—source data 1. [file elife-45829-fig3-data1.xlsx]

## Sheet: Sheet1
	Mohring et al.
	Rapid and iterative genome editing in the malaria parasite Plasmodium knowlesi provides new tools for P. vivax research
	Figure 3- source data
	Primer pairs to generate PCR repair templates
			Size of 5’HR / 3’HR in bp	Primer 5’HR	Primer 3’HR	Donor DNA	Primer 5’HR + tag	Primer 5’HR-tag + 3’HR	Diagnostic primers	Band size (bp)	Diagnostic primers	Band size (bp)
									Wt locus		Integration locus
		AMA1-HA	734 / 751	olMH841 + olMH843	olMH844 + olMH845	N/A	N/A	olMH842 + olMH846	olMH841 + olMH904	857	olMH841 + olMH563	869
		RON2-HA	968 / 384	olMH847 + olMH849	olMH850 + olMH339	N/A	N/A	olMH848 + olMH341	olMH847 + olMH909	1078	olMH847 + olMH563	1090
		MyosinA-eGFP	800 / 800	olFM1029 + olFM1028	olMH941 + olMH942	eGFP	olMH939 + olMH055	olMH939 + olMH943	olMH937 + olMH942	2150	olMH937 + olMH305	1338
				olMH938 + olMH940
		CRT-eGFP	522 / 502	olMH601 + olMH603	olMH604 + olMH605	eGFP	olMH602 + olMH055	olMH602 + olMH606	olFM901 + olMH605	1167	olFM901 + olMH305	786
		mCherry-K13	726 / 801	olMH917 + olMH925	olMH927 + olMH921	mCherry	olMH918 + olMH926	olMH918 + olMH922	olMH923 + olMH922	1837	olMH923 + olMH1060	1096
	Off- and On-target effects of CRISPR genome editing in P. knowlesi
		PlasmoDB ID	Gene-modification	Guide sequence	On-target score	Off-target score	Diagnostic PCR	Microscopy
		PKNH_0412200	p230p with	CCTGTAGTGGCAGAGCACCA	0.63	0.008	+	+
			eGFP cassette
		PKNH_0931500	AMA1-HA	GAGAAGCCTTACTACTGAGT	0.58	0.007	+	+
		PKNH_1230100	RON2-HA	TACGCCCGCATACAGATGTA	0.54	0.015	+	+
		PKNH_0107600	CRT-eGFP	TCATTGTGTTATTATCGATT	0.45	0.011	+	+
		PKNH_1258800	Myosin A-eGFP	TCAGGGTCCAGGCCCACATA	0.49	0.021	+	+
		PKNH_1257700	mCherry-K13	CCGAGGTGAATAAACAATGG	0.69	0.022	+	+
		PKNH_0623500	DBPα orthologue exchange	GCTGATCCAGGTTCTCAATC	0.49	0.021	+	N/A
		PKNH_1400800	DBPβ k.o.	CATGCTACAATTATCCCCCC	0.52	0.02	+	N/A
		PKNH_1356900	DBPγ k.o.	CATGCAACAATTTACACCCC	0.52	0.019	+	N/A
