# Supplementary material for: Rapid and iterative genome editing in the malaria parasite Plasmodium knowlesi provides new tools for P. vivax research
Source: eLife. 2019 Jun 17;8:e45829. doi: 10.7554/eLife.45829 (PMC6579517; doi:10.7554/eLife.45829)
Supplement: Figure 4—source data 1. [file elife-45829-fig4-data1.xlsx]

## Sheet: Figure 4-source data 1
	Mohring et al.
	Rapid and iterative genome editing in the malaria parasite Plasmodium knowlesi provides new tools for P. vivax research
	Figure 4- source data 1
	Figure 4C
	Fold multiplication of parasite lines in human and macaque RBC
			Parasite line	Fold multiplication in human RBC			Fold multiplication in macaque RBC
				Mean	SD	N	Mean	SD	N
			WT	4.32	0.605	8	5.48	1.067	3
			PkDBPαOR/Δ14	5.95	0.983	7	7.9	0.74	3
			PvDBPOR/Δ14	5.03	0.797	8	5.83	0.994	3
			PkDBPαOR/Δ14Δγ	6.04	0.885	8	8.7	1.048	3
			PvDBPOR/Δ14Δγ	4.79	1.079	8	3.58	2.05	3
	Statistical analysis of fold multiplication rates in human RBC and macaque RBC
			Comparison	p value in human RBC	p value in macaque RBC
			WT vs PkDBPαOR/Δ14	0.1497 ns	0.2084 ns
			WT vs PvDBPOR/Δ14	0.4462 ns	0.9965 ns
			WT vs PkDBPαOR/Δ14Δγ	0.0492 *	0.0649 ns
			WT vs PvDBPOR/Δ14Δγ	0.8048 ns	0.4015 ns
			PkDBPαOR/Δ14 vs PvDBPOR/Δ14	0.6632 ns	0.3312 ns
			PkDBPαOR/Δ14Δγ vs PvDBPOR/Δ14Δγ	0.3683 ns	0.0040 **
	Figure 4 D
	Fold multiplication of parasite lines in human RBC
		Parasite line	Fold multiplication in human RBC
			Mean	SD	N
		WT	6.89	0.878	21
		PkDBPαOR/Δ14Δγ	8.94	0.883	21
		PvDBPOR/Δ14Δγ	6.86	0.522	21
	Statistical analysis of fold multiplication rates in human RBC
		Comparison	p value in hRBC
		WT vs PkDBPαOR/Δ14Δγ	<0.0001 ****
		WT vs PvDBPOR/Δ14Δγ	0.9915 ns
		PkDBPαOR/Δ14Δγ vs PvDBPOR/Δ14Δγ	<0.0001 ****
	Figure 4E-F
	Fold multiplication rate of parasite line in 21 Duffy phenotyped blood donations
				Figure 4E			Figure 4F			Figure 4G
			Wild type			PkDBPαOR/Δ14Δβ			PvDBPOR/Δ14Δβ
		Duffy type	Mean	SD	N	Mean	SD	N	Mean	SD	N
		FyA	6.43	2.06	3	8.14	0.42	3	6.03054	1.92985	3
		FyA	7	2.06	3	8.83	0.2	3	6.69926	1.25861	3
		FyA	6.35	1.46	3	8.95	0.23	3	6.57212	0.825142	3
		FyA	8.37	1.29	3	10.11	0.65	3	7.15258	1.06504	3
		FyA	6.67	2.67	3	10.07	0.61	3	6.96937	1.71246	3
		FyA	6.2	1.22	3	7.66	0.72	3	5.66641	1.4582	3
		FyA	6.66	1.75	3	9.06	0.44	3	6.94085	0.260595	3
		FyA, FyB	6.63	1.68	3	9.28	0.23	3	6.27582	0.644677	3
		FyA, FyB	6.15	1.73	3	9.76	0.23	3	7.3294	1.67055	3
		FyA, FyB	7.79	1.67	3	8.06	1.33	3	6.3413	0.83437	3
		FyA, FyB	8.27	2.38	3	8.86	0.44	3	7.23887	1.87969	3
		FyA, FyB	6.22	1.53	3	8.01	0.15	3	7.16461	0.869007	3
		FyB	7.74	2.04	3	9.99	0.23	3	7.28146	3.14203	3
		FyB	5.84	1.62	3	7.55	0.38	3	6.73602	1.31644	3
		FyB	6.57	2.39	3	8.71	0.79	3	7.28322	1.78442	3
		FyB	6.23	2.78	3	8.09	0.7	3	7.05518	1.98513	3
		FyB	7.45	1.81	3	9.36	0.71	3	6.19139	1.91584	2
		FyB	6.73	2.91	3	9.45	1.24	3	7.47452	1.61479	3
		FyB	5.62	2.28	3	7.84	0.93	3	6.62805	1.28254	3
		FyB	9.07	2.24	3	10.81	0.32	3	7.33826	2.9137	3
		FyB	6.63	3.25	3	9.22	0.91	3	7.7672	2.40771	3
