# Supplementary material for: Rapid and iterative genome editing in the malaria parasite Plasmodium knowlesi provides new tools for P. vivax research
Source: eLife. 2019 Jun 17;8:e45829. doi: 10.7554/eLife.45829 (PMC6579517; doi:10.7554/eLife.45829)
Supplement: Figure 4—source data 2. [file elife-45829-fig4-data2.xlsx]

## Sheet: Figure 4-source data 2
	Mohring et al.
	Rapid and iterative genome editing in the malaria parasite Plasmodium knowlesi provides new tools for P. vivax research
	Figure 4- source data 2
	Primer pairs and restriction sides to generate plasmid repair templates
				Size of 5’HR / 3’ HR in bp	Primer 5’HR	Primer 3’ HR	Donor DNA	Diagnostic primers	Band size (bp)	Diagnostic primers	Band size (bp)
								Wild type locus		Integration locus
			PkDBPα	553 / 500	olFM062 + olFM063	olFM064 + olFM065	recPkDBP 3222 bp	olFM186 + olFM188	2766	olFM186 + olFM187	2594
					SacII / SpeI	NotI / NcoI	SpeI / NotI
			PvDBP	553 / 500	olFM062 + olFM063	olFM064 + olFM065	recPvDBP 3213 bp	olFM186 + olFM188	2766	olFM186 + olFM189	2598
					SacII / SpeI	NotI / NcoI	SpeI / NotI
			PkDBPy	345 / 498	olFM245 + olFM246	olFM247 + olFM248	Barcode 159 bp	olFM483 + olFM484	1958	olFM483 + olFM258	1147
					SacII / SpeI	NotI / NcoI	SpeI / NotI
			PkDBPβ	402/ 457	ol258 + ol254	ol255 + ol254	Barcode 159 bp	olFM480 + olFM481	2188	olFM284 + olFM481	816
