# Supplementary material for: Rapid and iterative genome editing in the malaria parasite Plasmodium knowlesi provides new tools for P. vivax research
Source: eLife. 2019 Jun 17;8:e45829. doi: 10.7554/eLife.45829 (PMC6579517; doi:10.7554/eLife.45829)
Supplement: Figure 4—figure supplement 1—source data 1. [file elife-45829-fig4-figsupp1-data1.xlsx]

## Sheet: Figure 4-figure supplement 1
	Mohring et al.
	Rapid and iterative genome editing in the malaria parasite Plasmodium knowlesi provides new tools for P. vivax research
	Figure 4-figure supplement 1- source data
	Fold multiplication of parasite lines in human RBC
		Parasite line	Fold multiplication in hRBC
			Mean	SD	N
		WT	4.27	1.974	4
		PkDBPαOR	3.56	1.491	4
		PvDBPOR/Δβ	3.37	1.82	4
	Statistical analysis of fold multiplication rates in human RBC
		Comparison	p value in hRBC
		WT vs PkDBPαOR	0.926 ns
		WT vs PkDBPαOR/Δβ	0.862 ns
		PkDBPαOR vs PkDBPαOR/Δβ	0.998 ns
