# Supplementary material for: Rapid and iterative genome editing in the malaria parasite Plasmodium knowlesi provides new tools for P. vivax research
Source: eLife. 2019 Jun 17;8:e45829. doi: 10.7554/eLife.45829 (PMC6579517; doi:10.7554/eLife.45829)
Supplement: Figure 5—source data 1. [file elife-45829-fig5-data1.xlsx]

## Sheet: Figure 5-source data 1
	Mohring et al.
	Rapid and iterative genome editing in the malaria parasite Plasmodium knowlesi provides new tools for P. vivax research
	Figure 5- source data 1
	Figure 5A
	Growth inhibition activity (%) of anti-DARC and anti-MSP1-19 antibodies against P. knowlesi transgenic lines
			anti-DARC [1.5 µg/mL]			anti-DARC [3 μg/mL]			anti-PkMSP1-19 IgG [2.5 mg/mL]			anti-PkMSP1-19 IgG [5 mg/mL]
			Mean	SD	N	Mean	SD	N	Mean	SD	N	Mean	SD	N
		PkDBPαOR/Δ14	44.23	5.041	3	71.58	3.165	3	34.92	5.429	3	64.48	7.749	3
		PkDBPαOR/Δ14Δγ	40.82	4.627	3	70.3	6.875	3	38.06	3.597	3	76.01	4.813	3
		PvDBPOR/Δ14	42.24	3.98	3	68.27	4.36	3	34.89	5.343	3	66.64	3.491	3
		PvDBPOR/Δ14Δγ	44.98	4.579	3	67.44	4.289	3	38.65	4.997	3	66.67	2.88	3
	Figure 5D
	Growth inhibition activity (%) of rabbit PvDBP_RII immunsera against P. knowlesi wild type and transgenic lines
			Wild type							PvDBPOR/Δ14
				Rabbit PI IgG			Rabbit anti-PvDBP_RII			Rabbit PI IgG			Rabbit anti-PvDBP_RII
			Concentration (mg/ml)	Mean	SD	N	Mean	SD	N	Mean	SD	N	Mean	SD	N
			10	11.57	2.015	5	30.72	3.382	5	20.03	3.026	5	76.76	5.219	5
			5	3.64	3.463	5	21.45	2.873	5	10.8	3.444	5	53.83	4.623	5
			2.5	2.35	2.912	5	16.46	3.362	5	3.34	2.749	5	29.58	3.332	5
			1.25	0.72	4.165	5	11.31	2.453	5	1.08	2.051	5	18.99	3.367	5
			0.6	-1.27	1.87	5	7.94	2.588	5	0.47	2.963	5	13.61	4.163	5
			0.3	-1.63	4.562	5	3.27	2.366	5	-0.76	3.011	5	11.68	2.352	5
			0.15	-1.79	3.2	5	2.93	4.33	5	-1.71	3.709	5	7.46	2.428	5
			0.075	-4.84	2.939	5	-1.36	3.236	5	-3.39	2.554	5	-0.98	1.804	5
	Figure 5E
	Growth inhibition activity (%) of rabbit PvDBP_RII immunsera against P. knowlesi transgenic lines
			PkDBPαOR/Δ14Δβ							PvDBPOR/Δ14Δβ
				Rabbit PI IgG			Rabbit antiPvDBP_RII			Rabbit PI IgG			Rabbit antiPvDBP_RII
			Concentration (mg/ml)	Mean	SD	N	Mean	SD	N	Mean	SD	N	Mean	SD	N
			10	28.7	2.828	6	14.18	3.589	6	75.12	4.202	6	22.33	3.037	6
			5	20.31	2.385	6	4.34	3.06	6	50.96	2.753	6	14.69	3.371	6
			2.5	15.45	2.723	6	3.17	2.337	6	24.58	2.697	6	10.01	2.727	6
			1.25	10.96	2.27	6	0.32	1.661	6	17.85	2.752	6	7.21	3.096	6
			0.6	7.39	3.215	6	-0.03	2.501	6	15.21	3.014	6	1.31	2.945	6
			0.3	5.9	3.156	6	-2.28	2.374	6	11.38	2.324	6	0.76	2.255	6
			0.15	3.05	3.498	6	-1.21	1.559	6	4.46	1.767	6	0.19	1.971	6
			0.075	0.9	2.428	6	-0.77	2.185	6	0.55	2.666	6	-3	2.888	6
